# Supplementary material for: Characteristics of Participants and Findings of the National Breast Cancer Early Detection Program in Saudi Arabia
Source: Cancers (Basel). 2025 Oct 22;17(21):3403. doi: 10.3390/cancers17213403 (PMC12610800; doi:10.3390/cancers17213403)
Supplement: Supplementary file 1 [file cancers-17-03403-s001.zip]

Archive with 1 entries (1 files):
- Supplementary Document S1.pdf
